# Supplementary material for: Self-Assembled Permanent Micro-Magnets in a Polymer-Based Microfluidic Device for Magnetic Cell Sorting
Source: Cells. 2021 Jul 9;10(7):1734. doi: 10.3390/cells10071734 (PMC8307954; doi:10.3390/cells10071734)
Supplement: Supplementary file 1 [file cells-10-01734-s001.zip]

Archive with 1 entries (1 files):
- cells-1255033 supp.pdf
